# Supplementary material for: Early-Life Swine Inflammation and Necrosis Syndrome Is Associated with Later Tail Integrity and Systemic Hematological Changes in Organically Raised Pigs
Source: Animals (Basel). 2026 Jun 25;16(13):1962. doi: 10.3390/ani16131962 (PMC13359522; doi:10.3390/ani16131962)
Supplement: Supplementary file 1 [file animals-16-01962-s001.zip]

Archive with 1 entries (1 files):
- animals-4370100-supplementary.pdf
